# Supplementary material for: To treat or not to treat: Assessing the role of anti-enterococcal therapy for intra-abdominal infections in patients with cancer
Source: PLoS One. 2024 Feb 7;19(2):e0298018. doi: 10.1371/journal.pone.0298018 (PMC10849250; doi:10.1371/journal.pone.0298018)
Supplement: S1 File — (XLSX) [file pone.0298018.s001.xlsx]

## Sheet: Anti-enterococcal therapy 
Anti-enterococcal therapy	No	Sex	Age	Tumor type	PS	Cancer stage	Bacteremia	Enterococcal bacteremia	Mortality	Recurrence	Treatment failure	Composite outcome	Pitt bacteremia score	Surgery within 30 days	Type of enterococci	Isolated multiple microorganisms
○	1	F	83	solid	1	Ⅰ	×	×	×	×	×	×	0	〇	E. faecalis	〇
○	2	M	74	solid	1	Ⅳ	×	×	×	×	×	×	0	×	Others	〇
○	3	M	68	solid	0	Ⅱ	×	×	×	×	×	×	0	〇	E. faecalis	〇
○	4	M	61	solid	0	Ⅳ	×	×	×	×	〇	〇	1	×	E. faecalis	〇
○	5	M	72	solid	0	Ⅰ	×	×	×	×	×	×	0	〇	E. faecalis	〇
○	6	F	58	solid	0	Ⅰ	×	×	×	×	×	×	0	〇	E. faecalis	×
○	7	M	92	solid	0	Ⅲ	○	×	×	×	×	×	4	〇	E. faecalis	〇
○	8	F	45	solid	1	Ⅳ	○	×	×	×	×	×	2	×	E. faecalis	〇
○	9	F	66	solid	1	Ⅲ	○	○	×	×	×	×	0	〇	E. faecalis	〇
○	10	F	76	solid	2	Ⅱ	×	×	〇	×	×	〇	0	〇	E. faecalis	〇
○	11	F	42	solid	1	Ⅱ	×	×	×	×	×	×	2	〇	E. faecalis	〇
○	12	M	77	solid	1	Ⅲ	×	×	×	×	×	×	0	〇	Others	〇
○	13	F	28	solid	1	Ⅰ	×	×	×	×	×	×	0	×	E. faecalis	×
○	14	M	60	solid	0	Ⅰ	○	○	×	×	×	×	0	〇	E. faecalis	〇
○	15	M	76	solid	1	Ⅲ	×	×	×	×	×	×	0	〇	E. faecalis	〇
○	16	M	68	solid	0	Ⅲ	×	×	×	×	×	×	0	〇	E. faecalis	〇
○	17	M	65	solid	2	Ⅱ	×	×	×	×	×	×	0	×	Others	〇
○	18	M	67	solid	1	Ⅲ	×	×	×	×	×	×	0	×	E. faecium	〇
○	19	M	70	solid	1	Ⅲ	×	×	×	×	×	×	0	×	E. faecalis	〇
○	20	M	70	solid	1	Ⅳ	×	×	×	×	×	×	1	×	Others	〇
○	21	M	70	solid	1	Ⅳ	×	×	×	×	×	×	1	×	Others	〇
○	22	M	70	solid	1	Ⅳ	×	×	×	×	×	×	1	×	Others	〇
○	23	F	68	solid	1	Ⅳ	×	×	〇	×	×	〇	0	×	E. faecalis	〇
○	24	F	63	solid	1	Ⅳ	×	×	×	×	×	×	1	×	Others	〇
○	25	F	81	solid	1	Ⅳ	×	×	×	×	×	×	1	×	E. faecalis	〇
○	26	M	60	solid	1	Ⅲ	○	×	×	×	×	×	2	×	Others	〇
○	27	M	74	solid	1	Ⅰ	×	×	×	×	×	×	2	〇	E. faecalis	〇
○	28	F	55	solid	0	Ⅰ	×	×	×	×	×	×	2	〇	E. faecalis	〇
○	29	M	56	solid	0	Ⅱ	○	×	×	×	×	×	2	〇	E. faecalis	〇
○	30	M	56	solid	0	Ⅱ	○	×	×	×	×	×	2	〇	Others	〇
○	31	M	55	solid	0	Ⅰ	×	×	×	×	×	×	0	〇	E. faecalis	〇
○	32	M	76	solid	0	Ⅱ	○	×	〇	×	×	〇	0	×	E. faecalis	〇
○	33	M	76	solid	0	Ⅱ	○	×	〇	×	×	〇	1	×	Others	〇
○	34	F	69	solid	1	Ⅲ	×	×	×	×	×	×	0	×	Others	〇
○	35	M	67	solid	1	Ⅲ	×	×	×	×	×	×	2	×	Others	〇
○	36	M	67	solid	1	Ⅲ	×	×	×	×	×	×	2	×	E. faecium	〇
○	37	M	60	solid	1	Ⅲ	×	×	×	×	×	×	1	〇	E. faecalis	〇
○	38	M	64	solid	1	Ⅲ	×	×	×	×	×	×	0	〇	E. faecalis	〇
○	39	F	80	solid	2	Ⅲ	○	×	×	×	×	×	0	〇	Others	〇
○	40	M	57	solid	1	Ⅲ	×	×	×	〇	×	〇	2	〇	E. faecalis	〇
○	41	F	69	solid	2	Ⅳ	×	×	×	×	×	×	0	×	Others	〇
○	42	M	57	solid	1	Ⅳ	×	×	×	×	×	×	2	×	E. faecalis	〇
○	43	F	32	solid	2	Ⅲ	×	×	〇	×	×	〇	2	×	Others	〇
○	44	M	60	solid	0	Ⅲ	×	×	×	×	×	×	0	×	E. faecalis	〇
○	45	M	57	solid	0	Ⅲ	×	×	×	×	×	×	0	〇	E. faecium	〇
○	46	M	47	solid	0	Ⅰ	×	×	×	〇	×	〇	0	〇	E. faecalis	〇
○	47	F	73	solid	0	Ⅳ	×	×	×	×	×	×	0	〇	E. faecalis	〇
○	48	F	72	solid	1	Ⅳ	×	×	×	×	×	×	0	〇	E. faecium	〇
○	49	M	67	solid	0	Ⅱ	×	×	×	×	×	×	0	〇	E. faecalis	〇
○	50	M	70	solid	0	Ⅰ	×	×	×	×	×	×	0	〇	E. faecalis	〇
○	51	F	75	solid	0	Ⅲ	○	×	×	×	×	×	0	×	E. faecium	〇
○	52	M	66	solid	0	Ⅱ	×	×	×	×	×	×	0	〇	E. faecalis	〇
○	53	M	64	solid	1	Ⅲ	×	×	×	×	×	×	0	〇	E. faecalis	〇
○	54	F	79	Hematologic	4	Ⅳ	×	×	〇	×	×	〇	0	×	E. faecalis	〇
○	55	M	73	solid	0	Ⅲ	×	×	×	×	×	×	2	〇	E. faecium	〇
○	56	F	69	solid	1	Ⅱ	×	×	×	×	×	×	0	〇	E. faecalis	〇
○	57	F	61	solid	0	Ⅲ	×	×	×	×	×	×	0	〇	E. faecium	〇
○	58	F	68	solid	3	Ⅰ	×	×	〇	×	〇	〇	2	×	E. faecalis	〇
○	59	F	76	solid	3	Ⅳ	×	×	〇	×	〇	〇	3	×	E. faecalis	〇
○	60	M	77	solid	1	Ⅳ	×	×	×	×	×	×	0	×	E. faecium	〇
○	61	M	77	solid	1	Ⅳ	×	×	×	×	×	×	0	×	Others	〇

## Sheet: No anti-enterococcal therapy 
Anti-enterococcal therapy	No	Sex	Age	Tumor type	PS	Cancer stage	Bacteremia	Enterococcal bacteremia	Mortality	Recurrence	Treatment failure	Composite outcome	Pitt bacteremia score	Surgery within 30 days	Type of enterococci	Isolated multiple microorganisms
×	1	F	80	Hematologic	1	Ⅳ	×	×	〇	×	×	〇	0	×	Others	〇
×	2	M	87	Solid	4	Ⅲ	×	×	〇	×	×	〇	6	×	Others	〇
×	3	M	66	Solid	1	Ⅰ	×	×	×	×	×	×	0	〇	Others	×
×	4	M	66	Solid	1	Ⅰ	×	×	×	×	×	×	0	〇	E. faecium	×
×	5	F	59	Solid	0	Ⅲ	×	×	×	〇	×	〇	0	〇	Others	〇
×	6	M	82	Solid	2	Ⅱ	×	×	×	×	×	×	0	〇	E. faecium	〇
×	7	F	79	Solid	0	Ⅳ	×	×	×	×	×	×	0	×	E. faecalis	〇
×	8	M	58	Solid	1	Ⅳ	×	×	〇	×	〇	〇	1	×	Others	〇
×	9	F	66	Solid	1	Ⅱ	×	×	×	×	×	×	0	〇	E. faecium	〇
×	10	M	76	Solid	2	Ⅲ	×	×	×	×	×	×	0	〇	E. faecium	〇
×	11	M	74	Solid	1	Ⅰ	×	×	×	×	×	×	0	×	Others	〇
×	12	M	61	Solid	1	Ⅱ	×	×	×	×	×	×	0	×	E. faecium	〇
×	13	F	71	Solid	1	Ⅰ	×	×	×	×	×	×	0	〇	E. faecalis	×
×	14	M	77	Solid	0	Ⅰ	×	×	×	×	×	×	1	〇	E. faecium	〇
×	15	M	75	Solid	1	Ⅳ	×	×	×	×	×	×	0	×	Others	〇
×	16	F	64	Solid	3	Ⅳ	×	×	〇	×	×	〇	2	×	Others	〇
×	17	F	72	Solid	1	Ⅳ	○	×	×	×	×	×	2	〇	E. faecalis	〇
×	18	F	85	Solid	1	Ⅰ	×	×	×	×	×	×	2	×	E. faecium	〇
×	19	M	69	Solid	1	Ⅳ	×	×	×	×	×	×	2	×	E. faecalis	×
×	20	M	69	Solid	1	Ⅱ	○	×	×	×	×	×	1	〇	E. faecium	〇
×	21	M	71	Solid	0	Ⅰ	×	×	×	×	×	×	2	〇	E. faecalis	×
×	22	M	69	Hematologic	2	Ⅳ	×	×	×	×	×	×	0	×	E. faecalis	〇
×	23	M	46	Solid	1	Ⅳ	×	×	×	×	×	×	0	〇	E. faecium	〇
×	24	M	78	Solid	1	Ⅱ	×	×	×	×	×	×	0	〇	E. faecium	〇
×	25	M	71	Solid	1	Ⅰ	×	×	×	×	×	×	0	×	Others	〇
×	26	F	67	Solid	1	Ⅲ	×	×	×	×	×	×	0	〇	Others	〇
×	27	M	74	Solid	1	Ⅱ	×	×	×	×	×	×	0	〇	E. faecium	〇
×	28	F	66	Solid	1	Ⅳ	×	×	×	×	×	×	2	×	Others	〇
×	29	M	76	Solid	0	Ⅲ	×	×	×	×	×	×	0	〇	Others	〇
×	30	M	70	Solid	2	Ⅲ	×	×	×	×	×	×	2	〇	Others	〇
×	31	M	59	Solid	0	Ⅰ	×	×	×	×	×	×	2	〇	Others	〇
×	32	M	48	Solid	1	Ⅲ	×	×	×	×	×	×	0	〇	Others	×
×	33	M	70	Solid	1	Ⅲ	×	×	×	×	×	×	1	〇	E. faecalis	×
×	34	F	79	Solid	1	0	×	×	×	×	×	×	2	〇	E. faecalis	〇
×	35	F	79	Solid	1	0	×	×	×	×	×	×	2	〇	Others	〇
×	36	F	79	Solid	1	0	×	×	×	×	×	×	2	〇	Others	〇
×	37	M	68	Solid	0	Ⅰ	×	×	×	×	〇	〇	0	〇	E. faecalis	〇
×	38	F	62	Solid	1	Ⅲ	×	×	×	×	×	×	0	×	Others	〇
×	39	F	66	Solid	0	Ⅲ	×	×	×	×	×	×	0	〇	E. faecalis	×
×	40	F	81	Solid	1	Ⅲ	×	×	×	×	〇	〇	0	〇	E. faecium	〇
×	41	F	32	Solid	4	Ⅳ	×	×	〇	×	〇	〇	1	×	E. faecium	〇
×	42	M	87	Solid	0	Ⅰ	×	×	×	×	〇	〇	2	〇	E. faecium	×
